# Supplementary material for: More than a sum of parts: robust face recognition by integrating variation
Source: R Soc Open Sci. 2018 May 30;5(5):172381. doi: 10.1098/rsos.172381 (PMC5990786; doi:10.1098/rsos.172381)
Supplement: DataSet [file rsos172381supp1.xlsx]

## Sheet: SUMMARY
ID	Hits 1CLIP	HITS 1ID	HITS 2ID	CR 1CLIP	CR 1ID	CR 2ID	Sex	Age	Acc 1CLIP	Acc 1ID	Acc 2ID
1	80	100	80	90	90	80	Sex: Female	18	85	95	80
2	20	40	30	100	100	100	Sex: Male	20	60	70	65
3	60	50	40	90	100	100	Sex: Female	18	75	75	70
4	50	80	70	90	100	100	Sex: Female	19	70	90	85
5	30	20	30	90	90	100	Sex: Male	21	60	55	65
6	100	100	70	70	90	100	Sex: Male	18	85	95	85
7	80	80	60	80	90	100	Sex: Female	17	80	85	80
8	70	80	60	90	100	100	Sex: Female	20	80	90	80
9	60	100	90	90	100	100	Sex: Male	20	75	100	95
10	40	70	80	100	90	100	Sex: Female	19	70	80	90
11	60	100	70	70	60	70	Sex: Female	18	65	80	70
12	20	90	30	100	100	100	Sex: Female	19	60	95	65
13	50	60	60	80	80	90	Sex: Female	21	65	70	75
14	70	60	70	80	80	100	Sex: Female	18	75	70	85
15	40	50	50	80	100	80	Sex: Female	18	60	75	65
16	50	90	80	70	50	60	Sex: Female	18	60	70	70
17	80	80	30	90	90	80	Sex: Female	18	85	85	55
18	60	70	80	80	80	90	Sex: Female	21	70	75	85
19	70	90	80	90	90	90	Sex: Female	18	80	90	85
20	80	90	70	80	90	80	Sex: Female	18	80	90	75
21	50	80	90	80	70	90	Sex: Female	18	65	75	90
22	40	50	50	100	100	100	Sex: Male	18	70	75	75
23	70	90	100	90	90	90	Sex: Female	20	80	90	95
24	60	100	70	80	90	100	Sex: Female	17	70	95	85
25	50	70	90	80	90	100	Sex: Female	19	65	80	95
26	30	60	90	100	100	90	Sex: Female	18	65	80	90
27	50	90	80	100	100	100	Sex: Female	18	75	95	90
28	50	60	40	80	90	70	Sex: Female	17	65	75	55
29	30	60	70	90	100	100	Sex: Male	18	60	80	85
30	0	20	0	100	90	100	Sex: Female	18	50	55	50
31	60	80	90	60	70	50	Sex: Male	18	60	75	70
32	60	80	50	80	90	80	Sex: Female	18	70	85	65
33	50	70	70	80	90	90	Sex: Female	17	65	80	80
34	90	90	90	50	100	90	Sex: Male	20	70	95	90
35	80	70	70	80	100	100	Sex: Male	25	80	85	85
36	40	60	50	80	80	70	Sex: Male	25	60	70	60
37	30	80	40	90	90	90	Sex: Female	18	60	85	65
38	20	60	40	100	100	100	Sex: Male	20	60	80	70
39	60	50	60	80	100	100	Sex: Male	18	70	75	80
40	50	100	70	60	70	100	Sex: Female	25	55	85	85
41	60	50	70	90	100	80	Sex: Male	17	75	75	75
42	30	80	50	90	50	60	Sex: Female	20	60	65	55
43	60	70	70	90	90	100	Sex: Male	19	75	80	85
44	70	80	60	80	80	80	Sex: Male	23	75	80	70
45	20	50	20	90	100	100	Sex: Male	18	55	75	60
46	70	90	100	90	80	90	Sex: Female	17	80	85	95
47	60	50	40	100	90	100	Sex: Female	20	80	70	70
48	90	90	50	60	70	50	Sex: Male	18	75	80	50
49	80	70	90	80	100	80	Sex: Male	19	80	85	85
50	50	100	90	70	90	80	Sex: Female	19	60	95	85
51	80	100	90	70	100	90	Sex: Female	19	75	100	90
52	50	70	80	90	90	90	Sex: Male	18	70	80	85
53	60	100	80	90	50	90	Sex: Male	19	75	75	85
54	100	100	70	80	60	90	Sex: Female	18	90	80	80
55	90	90	80	70	60	70	Sex: Male	19	80	75	75
56	40	40	50	100	100	90	Sex: Female	18	70	70	70
57	30	80	40	100	100	100	Sex: Female	24	65	90	70
58	50	60	40	100	80	90	Sex: Female	17	75	70	65
59	40	60	40	90	100	100	Sex: Female	17	65	80	70
60	40	80	40	90	100	80	Sex: Male	18	65	90	60
61	70	80	70	100	80	100	Sex: Male	20	85	80	85
62	40	70	30	90	100	100	Sex: Female	18	65	85	65
63	60	90	90	100	100	80	Sex: Female	18	80	95	85
64	70	100	70	90	70	90	Sex: Male	18	80	85	80
65	70	80	40	100	70	90	Sex: Female	20	85	75	65
66	70	100	90	100	100	100	Sex: Male	20	85	100	95
67	30	70	80	90	90	100	Sex: Female	18	60	80	90
68	90	80	80	90	90	90	Sex: Female	19	90	85	85
69	50	55.5556	70	60	66.6667	90	Sex: Female	20	55	61.1111	80
70	80	90	80	90	90	90	Sex: Female	18	85	90	85
71	60	90	80	80	100	80	Sex: Male	17	70	95	80
72	20	40	40	90	70	100	Sex: Female	18	55	55	70
73	80	90	100	100	90	100	Sex: Female	25	90	90	100
74	90	90	80	50	90	60	Sex: Female	19	70	90	70
75	50	90	100	90	90	100	Sex: Female	17	70	90	100
76	40	70	70	100	80	90	Sex: Female	18	70	75	80
77	40	80	30	80	100	100	Sex: Female	18	60	90	65
78	60	30	30	90	90	100	Sex: Female	18	75	60	65
79	70	80	70	90	80	70	Sex: Male	18	80	80	70
80	90	90	100	80	90	60	Sex: Female	25	85	90	80
81	100	90	90	80	80	70	Sex: Male	18	90	85	80
82	70	40	30	90	100	100	Sex: Female	17	80	70	65
83	100	70	80	60	80	50	Sex: Female	19	80	75	65
84	30	10	60	100	100	100	Sex: Female	18	65	55	80
85	50	70	60	90	100	100	Sex: Female	19	70	85	80
86	30	80	60	70	80	100	Sex: Female	18	50	80	80
87	90	60	80	90	80	80	Sex: Female	18	90	70	80
88	50	70	60	100	90	90	Sex: Female	22	75	80	75
89	60	60	60	100	90	100	Sex: Female	17	80	75	80
90	70	40	80	90	100	100	Sex: Female	19	80	70	90
91	70	90	80	70	90	70	Sex: Female	18	70	90	75
92	40	60	60	100	100	90	Sex: Male	18	70	80	75
93	50	70	80	90	60	100	Sex: Female	18	70	65	90
94	90	90	80	90	90	90	Sex: Female	18	90	90	85
95	30	50	20	100	100	80	Sex: Female	19	65	75	50
96	90	100	90	100	80	90	Sex: Male	18	95	90	90
97	90	90	100	70	80	80	Sex: Female	18	80	85	90
98	20	50	50	70	90	70	Sex: Male	21	45	70	60
99	80	60	80	90	70	80	Sex: Female	17	85	65	80
100	80	40	60	90	100	100	Sex: Male	19	85	70	80
101	60	40	70	90	90	90	Sex: Female	18	75	65	80
102	10	50	40	100	100	100	Sex: Male	21	55	75	70
103	70	80	90	100	100	90	Sex: Female	18	85	90	90
104	60	80	60	100	100	100	Sex: Female	18	80	90	80
105	60	90	60	90	80	90	Sex: Male	18	75	85	75
106	40	80	30	100	90	100	Sex: Female	18	70	85	65
107	40	40	60	70	90	80	Sex: Male	19	55	65	70
108	30	40	60	80	100	100	Sex: Male	18	55	70	80
MEAN:	57.4074	72.0885	65	86.2963	88.1173	89.0741		18.8704	71.8519	80.1029	77.037
SD	22.2715	20.7201	21.6816	12.1203	12.7381	12.9367			10.6471	10.437	11.3161
SEM	2.14308	1.99379	2.08632	1.16628	1.22572	1.24484			1.02452	1.0043	1.08889
EXCLUDED PARTICIPANTS
nd1	60	80	100	80	100	100	0	18	70	90	100
nd2	80	90	90	80	100	100	0	18	80	95	95
nd3	60	70	80	90	70	100	0	21	75	70	90
nd4	70	70	70	90	80	80	0	18	80	75	75
nd5	80	90	60	100	100	100	0	18	90	95	80
